# Supplementary material for: Water–Air Interface to Mimic In Vitro Tumoral Cell Migration in Complex Micro-Environments
Source: Biosensors (Basel). 2022 Oct 3;12(10):822. doi: 10.3390/bios12100822 (PMC9599853; doi:10.3390/bios12100822)
Supplement: Supplementary file 1 [file biosensors-12-00822-s001.zip]

Archive with 3 entries (2 files):
- biosensors-1908890-supplementary materials/biosensors-1908890-supplementary-forXML/
- biosensors-1908890-supplementary materials/biosensors-1908890-supplementary-forXML/biosensors-1908890-Supplementary.pdf
- biosensors-1908890-supplementary materials/biosensors-1908890-supplementary-forXML/SM1_movie.avi
